# Supplementary material for: Effect of transplanted oligodendrocyte precursor cells derived from inflammatory and non-inflammatory microenvironment on remyelination in a chronic cuprizone model
Source: PLoS One. 2026 Feb 18;21(2):e0343039. doi: 10.1371/journal.pone.0343039 (PMC12915979; doi:10.1371/journal.pone.0343039)
Supplement: S1 File — (XLSX) [file pone.0343039.s001.xlsx]

## Sheet: ICC
relative intensity=green channel analysis/DAPI channel analysis							Unparired t test	descriptive statistics C-OPC	PDGFRa	Olig2
	C-OPC			L-OPC				Number of values	3	3
PDGFRa	94.2045	92.9266	95.2357	93.3417	92.0964	92.3403
Olig2	81.3103	82.3143	81.5002	84.1798	81.9487	81.6805		Minimum	92.9	80.7
								25% Percentile	92.9	80.7
								Median	94.2	81.4
								75% Percentile	95.2	81.5
								Maximum	95.2	81.5
Shapiro-Wilk test of C-OPC								Mean	94.1	81.2
W	0.996	0.844						Std. Deviation	1.16	0.432
P value	0.8823	0.2251						Std. Error of Mean	0.668	0.25
Passed normality test (alpha=0.05)?	Yes	Yes
P value summary	ns	ns						Lower 95% CI	91.2	80.1
								Upper 95% CI	97	82.3
Shapiro-Wilk test of L-OPC							Unparired t test	descriptive statistics L-OPC	PDGFRa	Olig2
W	0.89	0.981						Number of values	3	3
P value	0.3549	0.738
Passed normality test (alpha=0.05)?	Yes	Yes						Minimum	92.1	80.7
P value summary	ns	ns						25% Percentile	92.1	80.7
								Median	92.3	82.8
								75% Percentile	93.3	84.2
								Maximum	93.3	84.2
								Mean	92.6	82.6
								Std. Deviation	0.66	1.77
								Std. Error of Mean	0.381	1.02
								Lower 95% CI	91	78.2
								Upper 95% CI	94.2	87

## Sheet: DiI OPC homing in CC
				Unparired t test	descriptive statistics	CPZ + C-OPCs	CPZ + L-OPCs
CPZ + C-OPCs	CPZ + L-OPCs				Number of values	4	4
30.55	26.66
29.241	26.573				Minimum	29.2	25.3
29.427	27.705				25% Percentile	29.3	25.6
30.257	25.298				Median	29.8	26.6
					75% Percentile	30.5	27.4
					Maximum	30.6	27.7
					Mean	29.9	26.6
Shapiro-Wilk test					Std. Deviation	0.634	0.986
W	0.894	0.956			Std. Error of Mean	0.317	0.493
P value	0.403	0.752
Passed normality test (alpha=0.05)?	Yes	Yes			Lower 95% CI	28.9	25
P value summary	ns	ns			Upper 95% CI	30.9	28.1

## Sheet: DiI OPC trapping
	CPZ + C-OPCs				CPZ + L-OPCs					Unparired t test	descriptive statistics of Liver		CPZ + C-OPCs	CPZ + L-OPCs
Lung	0	0	0		0	0	0					Number of values	3	3
Liver	21	18	15		36	33	27
Spleen	121	125	132		235	227	232					Minimum	15	27
												25% Percentile	15	27
												Median	18	33
												75% Percentile	21	36
												Maximum	21	36
Shapiro-Wilk test of Liver												Mean	18	32
W	1	0.964										Std. Deviation	3	4.58
P value	>.999	0.637										Std. Error of Mean	1.73	2.65
Passed normality test (alpha=0.05)?	Yes	Yes
P value summary	ns	ns										Lower 95% CI	10.5	20.6
												Upper 95% CI	25.5	43.4
Shapiro-Wilk test of Spleen
W	0.976	0.98									descriptive statistics of Spleen		CPZ + C-OPCs	CPZ + L-OPCs
P value	0.7017	0.7262										Number of values	3	3
Passed normality test (alpha=0.05)?	Yes	Yes
P value summary	ns	ns										Minimum	121	227
												25% Percentile	121	227
												Median	125	232
												75% Percentile	132	235
												Maximum	132	235
												Mean	126	231
												Std. Deviation	5.57	4.04
												Std. Error of Mean	3.21	2.33
												Lower 95% CI	112	221
												Upper 95% CI	140	241

## Sheet: LFB of CC
intensity of blue color, which represents the mylin contents							Ordinary one way ANOVA(multiple comparisons)
							Number of families	1
							Number of comparisons per family	6
							Alpha	0.05
Healty	CPZ	CPZ+ C OPCs	CPZ+ L OPCs
91.459	12.88	84.323	73.097				Tukey's multiple comparisons test	Mean Diff.	95.00% CI of diff.	Below threshold?	Summary	Adjusted P Value
92.586	11.001	82.677	75.639				Healty vs. CPZ	79.1	76.2 to 82.0	Yes	***	<.001
90.477	13.291	83.141	74.781				Healty vs. CPZ+ C OPCs	8.13	5.20 to 11.0	Yes	***	<.001
							Healty vs. CPZ+ L OPCs	17	14.1 to 19.9	Yes	***	<.001
							CPZ vs. CPZ+ C OPCs	-71	-73.9 to -68.1	Yes	***	<.001
							CPZ vs. CPZ+ L OPCs	-62.1	-65.0 to -59.2	Yes	***	<.001
							CPZ+ C OPCs vs. CPZ+ L OPCs	8.87	5.95 to 11.8	Yes	***	<.001
							Test details	Mean 1	Mean 2	Mean Diff.	SE of diff.	n1
							Healty vs. CPZ	91.5	12.4	79.1	0.913	3
Shapiro-Wilk test
W	0.9984	0.8795	0.9404	0.966			descriptive statistics	Healty	CPZ	CPZ+ C OPCs	CPZ+ L OPCs
P value	0.9242	0.323	0.5288	0.6458			Number of values	3	3	3	3
Passed normality test (alpha=0.05)?	Yes	Yes	Yes	Yes
P value summary	ns	ns	ns	ns			Minimum	90.5	11	82.7	73.1
							25% Percentile	90.5	11	82.7	73.1
							Median	91.5	12.9	83.1	74.8
							75% Percentile	92.6	13.3	84.3	75.6
							Maximum	92.6	13.3	84.3	75.6
							Mean	91.5	12.4	83.4	74.5
							Std. Deviation	1.06	1.22	0.849	1.29
							Std. Error of Mean	0.609	0.705	0.49	0.747
							Lower 95% CI	88.9	9.36	81.3	71.3
							Upper 95% CI	94.1	15.4	85.5	77.7

## Sheet: CSPG
							Ordinary one way ANOVA(multiple comparisons)
							Number of families	1
							Number of comparisons per family	3
							Alpha	0.05
relative intensity=green channel analysis/DAPI channel analysis
CPZ	CPZ + C OPCs	CPZ + L OPCs					Tukey's multiple comparisons test	Mean Diff.	95.00% CI of diff.	Below threshold?	Summary	Adjusted P Value
66.6631	8.39392	27.7359					CPZ vs. CPZ + C OPCs	58.8	53.8 to 63.7	Yes	***	<.001	A-B
68.2146	5.46122	29.712					CPZ vs. CPZ + L OPCs	39.2	34.2 to 44.1	Yes	***	<.001	A-C
65.9985	10.7455	25.944					CPZ + C OPCs vs. CPZ + L OPCs	-19.6	-24.6 to -14.6	Yes	***	<.001	B-C
							Test details	Mean 1	Mean 2	Mean Diff.	SE of diff.	n1	n2	q	DF
							CPZ vs. CPZ + C OPCs	67	8.2	58.8	1.62	3	3	51.2	6
							CPZ vs. CPZ + L OPCs	67	27.8	39.2	1.62	3	3	34.1	6
Shapiro-Wilk test							CPZ + C OPCs vs. CPZ + L OPCs	8.2	27.8	-19.6	1.62	3	3	17.1	6
W	0.949	0.996	0.999				descriptive statistics
P value	0.5663	0.8789	0.9461				Compact letter display
Passed normality test (alpha=0.05)?	Yes	Yes	Yes				CPZ	A
P value summary	ns	ns	ns				CPZ + L OPCs	B
							CPZ + C OPCs	C
							Minimum	66	5.46	25.9
							25% Percentile	66	5.46	25.9
							Median	66.7	8.39	27.7
							75% Percentile	68.2	10.7	29.7
							Maximum	68.2	10.7	29.7
							Mean	67	8.2	27.8
							Std. Deviation	1.14	2.65	1.88
							Std. Error of Mean	0.657	1.53	1.09
							Lower 95% CI	64.1	1.62	23.1
							Upper 95% CI	69.8	14.8	32.5
