# Supplementary material for: Effect of transplanted oligodendrocyte precursor cells derived from inflammatory and non-inflammatory microenvironment on remyelination in a chronic cuprizone model
Source: PLoS One. 2026 Feb 18;21(2):e0343039. doi: 10.1371/journal.pone.0343039 (PMC12915979; doi:10.1371/journal.pone.0343039)
Supplement: S2 File — (XLSX) [file pone.0343039.s002.xlsx]

## Sheet: SOX 10
	Bactin	sox10	Dct	DDCT	2^-ddct			Ordinary one way ANOVA(Multiple comparisons)
Normal OPCs1	25.13	30.67	5.54	-0.01	1.00696			Number of families	1
Normal OPCs2	25.19	30.63	5.44	-0.11	1.07923			Number of comparisons per family	3
Normal OPCs3	25.06	30.74	5.68	0.13	0.913831			Alpha	0.05
Mean dct cont			5.55		1
C-OPCs1	25.61	30.54	4.93	-0.62	1.53688			Tukey's multiple comparisons test	Mean Diff.	95.00% CI of diff.	Below threshold?	Summary	Adjusted P Value
C-OPCs2	25.48	30.5	5.02	-0.53	1.44393			Normal OPCs vs. C-OPCs	-0.499	-0.656 to -0.342	Yes	***	<.001	A-B
C-OPCs3	25.54	30.49	4.95	-0.6	1.51572			Normal OPCs vs. L-OPCs	-0.458	-0.615 to -0.301	Yes	***	<.001	A-C
L-OPCs1	25.54	30.57	5.03	-0.52	1.43396			C-OPCs vs. L-OPCs	0.0409	-0.116 to 0.198	No	ns	0.717	B-C
L-OPCs2	25.49	30.44	4.95	-0.6	1.51572
L-OPCs3	25.53	30.57	5.04	-0.51	1.42405			Test details	Mean 1	Mean 2	Mean Diff.	SE of diff.	n1	n2	q	DF
								Normal OPCs vs. C-OPCs	1	1.5	-0.499	0.0512	3	3	13.8	6
								Normal OPCs vs. L-OPCs	1	1.46	-0.458	0.0512	3	3	12.7	6
								C-OPCs vs. L-OPCs	1.5	1.46	0.0409	0.0512	3	3	1.13	6
								Compact letter display
Shapiro-Wilk test								C-OPCs	A
W	0.995	0.91	0.83					L-OPCs	A
P value	0.86	0.42	0.19					Normal OPCs	B
Passed normality test (alpha=0.05)?	Yes	Yes	Yes
P value summary	ns	ns	ns
								Descriptive statistic	Normal OPCs	C-OPCs	L-OPCs
								Number of values	3	3	3
								Minimum	0.914	1.44	1.42
								25% Percentile	0.914	1.44	1.42
								Median	1.01	1.52	1.43
								75% Percentile	1.08	1.54	1.52
								Maximum	1.08	1.54	1.52
								Mean	1	1.5	1.46
								Std. Deviation	0.0829	0.0487	0.0503
								Std. Error of Mean	0.0479	0.0281	0.029
								Lower 95% CI	0.794	1.38	1.33
								Upper 95% CI	1.21	1.62	1.58

## Sheet: MBP
	Bactin	Mbp	Dct	DDCT	2^-ddct			Ordinary one way ANOVA(Multiple comparisons)
CPZ1	23.55	26.44	2.89	0.86	0.550953			Number of families	1
CPZ2	23.47	25.39	1.92	-0.11	1.07923			Number of comparisons per family	3
CPZ3	23.98	25.26	1.28	-0.75	1.68179			Alpha	0.05
Mean dct cont			2.03		1
COPC1	23.13	20.28	-2.85	-4.88	29.446			Tukey's multiple comparisons test	Mean Diff.	95.00% CI of diff.	Below threshold?	Summary	Adjusted P Value
COPC2	23.28	20.53	-2.75	-4.78	27.4741			CPZ vs. CPZ+C-OPCs	-28.5	-33.8 to -23.2	Yes	***	<.001	A-B
COPC3	23.85	20.89	-2.96	-4.99	31.779			CPZ vs. CPZ+L-OPCs	-10.1	-15.4 to -4.80	Yes	**	0.003	A-C
LOPC1	21.74	20.03	-1.71	-3.74	13.3614			CPZ+C-OPCs vs. CPZ+L-OPCs	18.4	13.0 to 23.7	Yes	***	<.001	B-C
LOPC2	21.87	20.92	-0.95	-2.98	7.88986
LOPC3	22.48	20.88	-1.6	-3.63	12.3805			Test details	Mean 1	Mean 2	Mean Diff.	SE of diff.	n1	n2	q	DF
								CPZ vs. CPZ+C-OPCs	1.1	29.6	-28.5	1.73	3	3	23.3	6
								CPZ vs. CPZ+L-OPCs	1.1	11.2	-10.1	1.73	3	3	8.26	6
								CPZ+C-OPCs vs. CPZ+L-OPCs	29.6	11.2	18.4	1.73	3	3	15	6
Shapiro-Wilk test								Compact letter display
W	0.999	0.998	0.879					CPZ+C-OPCs	A
P value	0.93	0.91	0.32					CPZ+L-OPCs	B
Passed normality test (alpha=0.05)?	Yes	Yes	Yes					CPZ	C
P value summary	ns	ns	ns
								Descriptive statistic	CPZ	CPZ+C-OPCs	CPZ+L-OPCs
								Number of values	3	3	3
								Minimum	0.551	27.5	7.89
								25% Percentile	0.551	27.5	7.89
								Median	1.08	29.4	12.4
								75% Percentile	1.68	31.8	13.4
								Maximum	1.68	31.8	13.4
								Mean	1.1	29.6	11.2
								Std. Deviation	0.566	2.15	2.92
								Std. Error of Mean	0.327	1.24	1.68
								Lower 95% CI	-0.302	24.2	3.96
								Upper 95% CI	2.51	34.9	18.5

## Sheet: MOG
	Bactin	MOG	Dct	DDCT	2^-ddct			Ordinary one way ANOVA(Multiple comparisons)
CPZ1	23.55	25.41	1.86	-0.193	1.14314			Number of families	1
CPZ2	23.47	25.83	2.36	0.307	0.808321			Number of comparisons per family	3
CPZ3	23.98	25.92	1.94	-0.113	1.08147			Alpha	0.05
Mean dct cont			2.053		1
COPC1	23.13	19.6	-3.53	-5.583	47.9347			Tukey's multiple comparisons test	Mean Diff.	95.00% CI of diff.	Below threshold?	Summary	Adjusted P Value
COPC2	23.28	19.26	-4.02	-6.073	67.3217			CPZ vs. CPZ+C-OPCs	-55.8	-71.6 to -39.9	Yes	***	<.001	A-B
COPC3	23.85	20.12	-3.73	-5.783	55.0626			CPZ vs. CPZ+L-OPCs	-13.3	-29.1 to 2.51	No	ns	0.092	A-C
LOPC1	21.74	20.18	-1.56	-3.613	12.2355			CPZ+C-OPCs vs. CPZ+L-OPCs	42.4	26.6 to 58.3	Yes	***	<.001	B-C
LOPC2	21.87	20.48	-1.39	-3.443	10.8754
LOPC3	22.48	20.22	-2.26	-4.313	19.8766			Test details	Mean 1	Mean 2	Mean Diff.	SE of diff.	n1	n2	q	DF
								CPZ vs. CPZ+C-OPCs	1.01	56.8	-55.8	5.16	3	3	15.3	6
								CPZ vs. CPZ+L-OPCs	1.01	14.3	-13.3	5.16	3	3	3.65	6
								CPZ+C-OPCs vs. CPZ+L-OPCs	56.8	14.3	42.4	5.16	3	3	11.6	6
Shapiro-Wilk test								Compact letter display
W	0.883	0.977	0.86					CPZ+C-OPCs	A
P value	0.33	0.71	0.27					CPZ+L-OPCs	B
Passed normality test (alpha=0.05)?	Yes	Yes	Yes					CPZ	B
P value summary	ns	ns	ns
								Descriptive statistic	CPZ	CPZ+C-OPCs	CPZ+L-OPCs
								Number of values	3	3	3
								Minimum	0.808	47.9	10.9
								25% Percentile	0.808	47.9	10.9
								Median	1.08	55.1	12.2
								75% Percentile	1.14	67.3	19.9
								Maximum	1.14	67.3	19.9
								Mean	1.01	56.8	14.3
								Std. Deviation	0.178	9.81	4.85
								Std. Error of Mean	0.103	5.66	2.8
								Lower 95% CI	0.568	32.4	2.28
								Upper 95% CI	1.45	81.1	26.4

## Sheet: TGFB
	Bactin	TGF B	Dct	DDCT	2^-ddct			Ordinary one way ANOVA(Multiple comparisons)
CPZ1	23.55	20.5	-3.05	0.236	0.849096			Number of families	1
CPZ2	23.47	19.93	-3.54	-0.254	1.19251			Number of comparisons per family	3
CPZ3	23.98	20.71	-3.27	0.016	0.988971			Alpha	0.05
Mean dct cont			-3.286		1
COPC1	23.13	18.26	-4.87	-1.584	2.998			Tukey's multiple comparisons test	Mean Diff.	95.00% CI of diff.	Below threshold?	Summary	Adjusted P Value
COPC2	23.28	18.47	-4.81	-1.524	2.87587			CPZ vs. CPZ+C-OPCs	-2.16	-2.91 to -1.42	Yes	***	<.001	A-B
COPC3	23.85	18.7	-5.15	-1.864	3.64016			CPZ vs. CPZ+L-OPCs	-0.629	-1.37 to 0.116	No	ns	0.091	A-C
LOPC1	21.74	17.55	-4.19	-0.904	1.87125			CPZ+C-OPCs vs. CPZ+L-OPCs	1.53	0.787 to 2.28	Yes	**	0.002	B-C
LOPC2	21.87	17.83	-4.04	-0.754	1.68646
LOPC3	22.48	18.75	-3.73	-0.444	1.36037			Test details	Mean 1	Mean 2	Mean Diff.	SE of diff.	n1	n2	q	DF
								CPZ vs. CPZ+C-OPCs	1.01	3.17	-2.16	0.243	3	3	12.6	6
								CPZ vs. CPZ+L-OPCs	1.01	1.64	-0.629	0.243	3	3	3.66	6
								CPZ+C-OPCs vs. CPZ+L-OPCs	3.17	1.64	1.53	0.243	3	3	8.92	6
Shapiro-Wilk test								Compact letter display
W	0.989	0.866	0.975					CPZ+C-OPCs	A
P value	0.8	0.29	0.7					CPZ+L-OPCs	B
Passed normality test (alpha=0.05)?	Yes	Yes	Yes					CPZ	B
P value summary	ns	ns	ns
								Descriptive statistic	CPZ	CPZ+C-OPCs	CPZ+L-OPCs
								Number of values	3	3	3
								Minimum	0.849	2.88	1.36
								25% Percentile	0.849	2.88	1.36
								Median	0.989	3	1.69
								75% Percentile	1.19	3.64	1.87
								Maximum	1.19	3.64	1.87
								Mean	1.01	3.17	1.64
								Std. Deviation	0.173	0.411	0.259
								Std. Error of Mean	0.0997	0.237	0.149
								Lower 95% CI	0.581	2.15	0.997
								Upper 95% CI	1.44	4.19	2.28
